# Supplementary material for: Reduced Genetic Diversity and Increased Structure in American Mink on the Swedish Coast following Invasive Species Control
Source: PLoS One. 2016 Jun 22;11(6):e0157972. doi: 10.1371/journal.pone.0157972 (PMC4917106; doi:10.1371/journal.pone.0157972)
Supplement: S1 Dataset — (XLSX) [file pone.0157972.s001.xlsx]

## Sheet: Arkusz1
Microsatellite genotypes of the American mink samples.
ID	Site	Mvi1321	Mvi1321	Mvi4001	Mvi4001	Mvi2243	Mvi2243	Mvi114	Mvi114	Mvi1016	Mvi1016	Mvi1341	Mvi1341	Mvi4058	Mvi4058	Mvi54	Mvi54	Mvis002	Mvis002	Mvi57	Mvi57	Mvi586	Mvi586	Mvi232	Mvi232	Mvi111	Mvi111	Mvis027	Mvis027	Mvis192	Mvis192	Mvi072	Mvi072	Mvis099	Mvis099	Mvis075	Mvis075	Mvi219	Mvi219	Mvi1006	Mvi1006
1112	KI	97	105	227	229	151	153	80	88	221	233	152	154	253	253	125	125	185	185	92	104	144	144	142	148	86	102	185	189	0	0	262	266	331	331	113	117	161	161	0	0
1113	KI	97	97	223	223	135	153	64	64	221	221	152	152	241	253	89	125	185	185	92	106	142	148	144	146	102	102	185	185	128	136	262	266	325	331	127	127	161	173	151	151
1114	KI	97	99	223	223	153	153	70	80	219	221	152	166	241	241	123	123	185	185	104	104	148	148	140	148	102	104	185	185	132	132	260	262	337	339	119	123	169	173	151	151
1115	KI	99	101	223	223	135	153	70	80	219	233	152	166	241	241	91	123	185	185	92	104	134	148	140	148	102	104	185	189	132	132	262	266	317	339	119	123	169	173	153	159
1116	KI	99	99	223	227	151	153	78	88	221	229	154	160	253	253	123	123	185	185	92	106	144	144	146	146	86	110	183	183	128	128	262	266	327	327	127	127	161	161	151	151
1117	KI	97	97	223	223	151	153	74	80	221	227	152	158	241	241	91	91	185	185	104	104	148	150	144	146	102	104	183	183	130	132	260	262	331	331	117	119	173	173	151	151
1118	KI	97	99	223	227	129	153	80	80	221	233	152	152	241	244	121	123	185	185	98	104	134	148	142	142	104	104	185	189	132	134	260	262	337	337	119	127	173	173	153	161
1119	KI	97	101	223	223	129	129	70	74	219	227	158	166	241	241	91	91	185	185	98	106	134	148	146	150	102	102	181	187	130	134	262	266	317	317	117	125	161	169	151	151
1120	KI	99	105	223	227	133	153	72	72	221	227	158	160	253	253	119	119	185	185	90	96	146	148	142	142	86	110	185	187	136	136	262	266	333	337	125	127	161	175	151	151
1121	KI	97	101	223	225	129	135	70	74	221	227	158	166	241	241	89	91	185	185	104	106	148	148	148	150	102	102	181	185	130	130	262	266	317	337	117	125	161	169	151	151
1122	KI	97	101	223	223	129	153	74	80	221	227	158	162	241	253	91	91	185	185	92	98	134	148	146	150	102	110	189	189	132	134	260	266	317	337	117	127	161	173	151	161
1123	KI	97	99	223	223	153	153	74	88	227	231	152	158	241	241	89	123	185	185	92	104	142	148	142	148	102	102	185	189	128	132	266	266	337	337	123	127	173	173	147	151
1124	KI	99	101	223	227	135	157	70	80	219	233	152	166	244	253	91	123	185	185	98	100	148	148	142	150	102	102	185	189	132	132	262	266	337	337	123	127	173	173	153	161
1125	KI	97	99	223	227	135	153	64	72	229	229	158	162	241	253	123	123	185	185	92	106	148	150	146	150	102	102	185	189	130	132	260	266	317	337	113	113	169	173	151	165
1126	KI	99	103	223	227	135	153	72	78	233	233	154	158	253	253	91	91	181	185	90	100	150	150	142	142	90	90	185	189	134	144	262	266	325	333	119	127	161	169	151	151
1127	KI	99	107	223	223	153	157	70	74	221	221	152	166	241	253	123	123	185	185	100	104	144	148	142	148	102	102	183	183	132	132	262	266	331	337	117	123	173	173	151	161
1129	KI	97	101	223	223	129	153	70	80	219	233	152	166	241	244	121	123	185	185	98	104	134	148	142	150	102	104	185	189	132	134	260	266	317	339	119	123	169	173	153	161
1130	KI	99	101	223	223	135	157	70	70	219	231	152	166	253	253	91	123	185	185	0	0	148	148	142	150	102	110	183	189	130	132	260	266	337	339	117	127	169	173	151	165
1131	KI	97	99	223	223	135	153	64	80	221	221	152	160	241	241	91	123	185	185	100	104	148	148	142	148	110	110	185	187	128	132	260	270	331	337	115	119	161	173	151	153
1132	KI	99	99	223	223	135	153	64	88	221	221	152	160	241	256	123	123	183	185	96	104	148	148	148	154	110	110	183	185	128	128	262	270	331	331	115	117	159	173	151	151
1133	KI	97	101	223	227	129	135	72	80	219	233	152	164	241	244	91	121	185	185	92	98	134	148	142	146	102	104	189	189	132	134	262	266	317	337	119	127	169	173	161	161
1134	KI	99	101	223	227	135	135	80	80	221	233	152	152	241	244	91	123	185	185	98	100	148	148	142	146	102	104	185	187	132	132	262	266	317	337	117	127	173	173	151	161
1135	KI	97	101	223	223	129	135	70	80	219	221	162	166	241	253	89	91	185	185	98	104	134	148	150	150	102	110	183	187	130	134	260	262	317	339	113	117	169	173	153	165
1136	KI	97	99	223	225	135	153	70	72	219	219	164	166	241	244	121	123	185	185	98	104	148	148	146	150	104	104	183	187	132	132	262	262	317	337	123	127	173	173	151	161
1137	KI	97	99	223	223	153	153	64	70	221	231	152	166	253	253	89	123	185	185	100	106	142	148	142	148	102	102	185	187	132	136	260	266	331	337	123	127	169	173	147	151
1138	KI	95	107	223	227	153	153	70	80	221	233	152	168	253	253	91	125	185	185	92	92	144	144	142	150	102	104	185	185	128	128	262	266	337	337	117	117	169	173	151	151
1139	KI	97	101	223	225	135	153	74	80	221	227	158	162	241	241	89	91	185	185	92	104	148	148	148	150	102	102	185	189	130	132	260	266	337	339	117	125	161	173	151	165
1140	KI	97	107	223	225	135	149	80	88	221	229	152	162	253	253	123	127	185	185	98	98	154	154	146	154	104	106	183	189	128	136	262	262	327	337	115	117	169	173	155	157
1141	KI	97	97	223	223	135	135	64	74	221	233	152	152	244	253	89	123	185	185	92	104	148	150	142	146	86	102	185	187	136	140	266	266	317	331	113	117	161	173	151	159
1142	KI	99	99	223	227	135	149	72	80	221	231	152	166	247	253	91	91	185	185	0	0	134	148	146	150	86	102	0	0	134	144	262	262	313	325	111	111	169	175	161	161
1025	KI	99	101	223	227	153	153	64	64	221	227	152	158	244	244	91	123	185	185	92	100	142	148	146	148	86	102	183	189	128	130	260	266	337	337	119	123	173	173	151	153
1028	KI	97	99	229	229	153	153	74	78	229	233	152	160	244	253	91	125	185	185	90	92	142	148	142	148	102	102	187	189	132	132	258	262	315	315	119	127	167	173	151	161
1029	KI	97	99	223	223	129	151	74	88	227	233	152	158	241	253	89	123	179	185	102	102	148	150	146	146	104	104	187	187	130	130	262	262	327	337	117	127	173	173	151	153
1030	KI	97	101	223	225	135	153	64	64	221	221	152	162	241	253	91	125	185	185	104	106	142	148	146	150	102	102	185	185	128	130	260	262	331	337	117	123	161	173	151	151
1031	KI	97	99	223	223	135	153	64	64	221	223	152	166	241	244	89	123	185	185	100	106	148	148	142	148	102	102	185	187	132	136	260	262	331	337	113	123	169	173	151	151
1032	KI	99	99	223	223	153	157	70	70	221	231	152	166	241	253	123	123	185	185	100	104	148	148	144	148	102	102	185	187	132	132	260	266	337	337	123	127	169	173	147	151
1033	KI	97	99	223	223	129	153	64	72	221	233	152	162	241	253	89	123	185	185	92	100	134	142	142	148	102	104	187	189	128	140	262	262	313	331	125	125	169	173	151	161
1144	KI	97	97	223	227	129	135	72	74	233	233	152	162	253	253	121	123	185	185	90	98	0	0	142	142	102	102	185	185	130	140	262	266	331	331	117	127	169	173	151	157
1145	KI	97	101	223	223	153	153	64	80	221	221	152	162	241	244	91	125	185	185	100	104	142	148	146	150	102	102	183	185	128	130	260	266	331	337	117	123	161	173	151	151
1146	KI	0	0	219	225	119	143	80	80	221	233	152	152	241	241	91	123	185	185	100	104	148	148	140	146	104	104	0	0	132	132	260	266	317	317	117	127	173	173	0	0
1147	KI	97	99	223	223	135	153	80	80	221	233	152	152	241	244	0	0	181	185	0	0	148	148	142	142	104	104	185	189	132	132	260	260	317	317	117	117	173	173	151	161
1148	KI	97	99	223	223	153	153	80	88	221	233	152	154	253	253	123	125	185	185	92	104	144	148	142	148	104	110	185	185	128	128	262	262	313	333	125	127	161	169	151	151
1149	KI	99	101	223	223	153	153	64	72	227	233	158	162	244	244	91	123	185	185	100	100	142	144	142	148	102	102	183	187	128	128	262	266	313	337	123	127	169	173	151	161
1151	KI	97	99	223	223	153	153	64	64	221	231	152	152	253	253	89	123	185	185	104	106	142	148	142	146	102	102	185	187	128	132	260	262	331	337	113	123	173	173	147	151
1152	KI	97	99	223	227	135	151	64	70	221	221	152	152	241	253	91	123	185	185	98	104	144	150	142	146	86	110	185	189	128	130	262	266	331	337	117	123	169	173	151	165
1153	KI	97	99	223	223	151	153	70	80	221	221	152	152	253	253	89	123	185	185	98	104	144	148	146	148	102	110	185	189	128	132	262	262	317	339	119	123	169	173	151	165
1154	KI	97	97	223	223	135	151	70	80	221	221	152	152	241	241	91	91	185	185	104	104	150	150	140	146	102	110	0	0	128	130	260	262	331	331	117	117	173	173	0	0
1155	KI	99	99	223	227	153	157	70	70	219	231	152	166	241	253	123	123	185	185	100	104	148	148	148	150	102	102	0	0	132	132	260	266	337	339	123	127	173	173	151	153
1160	KI	97	99	223	227	129	153	0	0	233	233	0	0	247	247	123	123	185	185	92	100	134	144	142	142	102	104	185	187	128	140	262	262	313	337	127	127	169	169	151	151
1161	KI	97	99	223	227	135	153	80	80	221	227	152	152	241	244	123	123	185	185	100	104	144	148	146	146	86	104	185	187	130	132	260	266	317	337	117	127	161	173	151	153
1163	KI	99	105	223	229	153	153	80	88	221	233	152	154	253	253	0	0	0	0	0	0	0	0	142	148	102	104	185	189	128	132	262	262	331	337	117	127	161	173	161	161
1165	KI	97	99	223	223	153	157	64	70	221	221	152	166	253	253	123	125	185	185	96	100	142	148	142	148	102	102	185	187	128	132	262	266	331	337	123	127	169	173	151	151
1169	KI	97	107	223	227	135	153	74	80	227	229	158	162	244	253	123	125	185	185	100	104	144	148	148	150	102	110	183	187	128	132	266	266	333	337	113	127	161	173	147	147
1170	KI	97	99	223	227	153	153	78	80	221	231	152	152	241	241	91	123	185	185	104	104	148	148	142	148	104	110	183	183	132	132	260	266	317	337	117	127	173	173	151	151
1034	KI	99	107	223	227	135	153	64	64	221	231	152	166	253	253	123	123	185	185	100	104	148	148	142	142	102	102	185	185	132	132	262	266	337	337	117	127	169	173	151	161
1035	KI	99	107	223	227	153	153	64	74	221	231	152	152	253	253	123	123	185	185	100	104	144	148	142	148	102	102	185	187	132	132	262	266	337	337	127	127	169	173	151	153
1036	KI	99	99	227	227	129	153	64	74	221	227	158	166	241	241	123	123	185	185	100	104	144	148	142	148	102	104	185	187	132	132	262	262	331	337	123	127	169	173	151	151
1037	KI	97	99	223	227	135	153	64	64	221	231	152	152	241	241	123	125	185	185	100	104	142	148	142	142	102	102	185	187	128	132	262	266	331	337	117	127	173	173	151	151
1038	KI	99	99	223	229	149	153	74	78	221	233	152	152	244	253	91	125	185	185	90	100	148	150	142	146	102	102	187	187	128	132	262	266	331	331	119	127	167	173	151	151
1040	KI	97	99	223	223	153	153	80	80	221	221	152	152	241	253	89	123	185	185	98	104	148	148	142	148	102	102	185	189	132	134	262	262	331	339	119	127	169	173	151	153
1044	KI	99	99	223	229	151	153	70	70	221	229	160	166	241	253	123	125	185	185	100	104	148	148	142	148	102	102	185	187	128	132	260	262	337	337	113	127	173	173	147	161
1045	KI	97	99	223	227	135	153	64	64	221	221	152	152	241	253	123	125	185	185	104	106	142	150	142	146	86	102	183	183	128	130	260	264	331	337	117	127	171	175	151	151
1046	KI	97	99	227	229	153	153	78	78	229	229	160	160	244	253	125	125	185	185	90	104	148	148	148	148	86	102	183	185	128	132	262	266	331	333	119	127	161	173	151	161
1047	KI	95	107	223	229	149	153	64	64	221	233	152	162	241	253	91	123	185	185	96	100	142	148	142	146	102	102	181	181	128	132	264	266	337	337	111	117	161	173	151	157
1048	KI	97	99	223	223	153	153	64	64	221	231	152	152	244	253	89	123	185	185	100	100	142	148	142	148	102	102	183	187	128	132	262	266	331	337	123	123	169	173	147	151
1049	KI	101	101	0	0	0	0	64	70	221	221	152	166	241	253	89	123	185	185	100	104	148	148	142	148	102	104	183	187	132	132	262	266	331	337	123	127	169	169	151	153
1050	KI	97	99	223	223	153	153	64	64	221	221	152	166	241	253	89	123	185	185	104	106	142	148	142	148	102	102	185	185	128	132	260	262	331	337	113	127	173	173	147	151
1051	KI	97	97	223	223	135	153	64	64	221	221	152	152	244	253	89	125	185	185	100	106	142	148	146	148	102	102	183	185	128	136	262	266	331	331	113	123	173	173	151	161
1052	KI	97	99	223	223	129	153	64	64	221	221	152	152	244	253	89	123	185	185	92	100	142	148	146	146	102	102	187	189	132	136	262	266	331	337	113	113	173	173	151	151
1053	KI	97	99	223	223	153	157	64	70	221	221	152	166	244	253	123	125	185	185	100	100	148	148	142	146	102	102	183	183	128	132	266	266	331	337	123	123	169	173	151	151
1054	KI	99	99	225	229	153	153	80	88	221	221	152	154	244	253	91	123	181	185	98	100	132	148	142	154	102	106	181	181	128	140	262	262	337	337	111	125	173	175	151	157
1055	KI	97	97	223	223	129	153	64	66	221	221	152	152	253	253	89	89	185	185	100	106	142	142	142	146	102	102	0	0	128	136	262	266	331	337	113	127	173	173	151	151
1056	KI	97	99	223	223	153	153	64	70	221	221	152	166	244	253	123	125	185	185	100	104	142	148	142	148	102	102	183	183	128	132	260	266	331	337	123	127	169	173	147	151
1057	KI	97	97	223	227	129	153	74	80	229	233	152	162	241	241	121	125	185	185	92	100	144	150	142	150	102	104	0	0	130	132	262	266	333	333	117	117	173	173	0	0
1058	KI	97	99	223	227	151	153	74	80	233	233	152	152	253	253	125	125	185	185	90	104	142	148	142	146	102	102	185	187	128	132	262	266	331	337	113	127	161	167	151	159
1059	KI	97	99	223	227	129	135	74	74	227	233	152	158	253	253	121	125	185	185	92	100	148	150	142	148	104	110	187	189	130	132	262	266	337	337	113	117	173	173	157	161
1060	KI	97	97	223	227	153	153	74	80	221	227	152	158	253	253	89	125	185	185	98	100	144	148	146	146	102	102	185	187	132	132	262	266	331	333	117	119	173	173	147	151
1061	KI	97	99	223	227	135	151	70	80	219	221	152	166	241	253	89	123	185	185	104	104	148	150	142	146	104	110	0	0	130	132	260	266	331	337	117	119	169	173	151	151
1067	KI	97	99	223	227	151	157	74	88	227	231	152	158	253	253	89	123	185	185	100	104	148	150	142	146	86	104	183	185	130	132	262	262	317	337	113	117	161	173	153	159
1068	KI	97	99	227	229	151	153	80	88	221	229	154	160	244	253	91	125	185	185	92	92	142	144	148	148	86	102	185	189	128	132	262	266	331	333	127	127	161	167	161	161
1069	KI	97	99	223	223	151	153	74	78	229	233	152	160	244	253	125	125	185	185	90	92	142	144	142	148	102	104	183	183	128	132	262	266	331	333	113	119	161	173	151	159
1070	KI	97	99	223	227	151	157	80	88	231	233	152	152	241	253	123	125	185	185	104	104	148	148	142	142	86	102	183	183	128	132	262	266	337	337	113	123	161	173	147	161
1071	KI	97	99	223	223	129	151	70	80	219	229	162	166	241	253	89	123	185	185	100	104	148	150	150	150	102	104	183	183	130	130	262	262	317	337	117	119	173	173	151	151
1072	KI	97	99	223	223	129	153	72	80	229	233	162	162	253	253	121	123	185	185	100	104	144	148	142	146	102	102	183	185	128	130	262	266	313	317	123	127	169	173	147	157
1073	KI	99	99	223	223	135	153	70	80	221	229	162	166	244	253	89	123	185	185	100	104	142	150	142	146	102	102	183	185	128	132	262	266	331	331	123	127	173	173	151	161
1074	KI	97	99	223	223	153	153	74	88	227	233	152	158	241	253	91	123	185	185	100	100	144	148	146	148	102	104	187	187	128	132	262	266	337	337	117	127	173	173	153	161
1075	KI	97	99	223	223	129	153	74	88	221	221	152	152	253	253	123	123	185	185	92	100	142	148	142	146	102	102	187	189	132	136	260	266	331	337	113	127	169	169	151	151
1076	KI	99	107	223	227	135	153	74	88	227	231	152	158	241	253	123	123	185	185	100	104	144	148	142	148	102	102	185	187	132	132	262	266	337	337	117	127	173	173	151	161
1077	KI	97	99	223	223	151	153	64	64	221	227	152	158	244	253	89	123	185	185	100	100	142	148	146	148	102	102	183	183	128	128	266	266	331	337	117	127	161	169	151	161
1080	KI	97	99	223	227	129	153	78	80	221	233	152	168	241	253	91	123	185	185	96	104	144	148	142	146	102	104	185	189	128	130	262	266	333	337	117	127	161	173	147	151
1081	KI	99	99	223	229	129	149	74	78	221	233	152	160	241	253	123	125	185	185	100	100	148	150	142	142	102	102	185	185	128	136	262	262	335	337	113	117	167	169	151	151
1082	KI	97	99	223	227	129	129	64	74	221	233	152	152	241	253	123	123	185	185	92	100	142	148	142	146	102	102	181	187	130	136	260	262	331	331	113	117	169	169	151	151
1083	KI	97	99	223	223	129	153	64	70	219	221	152	166	241	253	89	123	185	185	100	104	148	148	142	142	102	104	183	185	130	132	262	262	337	337	113	117	173	173	151	151
1085	KI	97	99	223	223	151	153	64	64	221	233	152	162	241	241	123	125	185	185	104	106	148	150	140	144	102	104	183	183	130	132	262	262	337	337	113	117	173	173	151	165
1093	KI	99	99	223	229	129	153	64	64	221	221	152	162	253	256	123	123	185	185	104	106	148	148	142	150	102	110	185	187	130	132	262	266	327	337	113	127	161	169	151	163
1094	KI	97	99	223	229	153	153	66	70	221	231	152	166	253	253	123	125	185	185	92	104	142	148	140	140	102	102	183	187	128	132	262	262	331	337	123	127	169	173	147	147
1095	KI	97	97	223	223	129	153	70	72	221	229	162	166	241	241	123	125	185	185	92	104	148	148	150	150	102	104	181	187	130	132	262	262	317	337	117	123	173	173	147	151
1096	KI	97	99	223	223	135	151	70	70	221	229	162	162	253	256	89	123	185	185	100	104	134	150	146	150	102	110	185	187	132	132	260	266	331	337	113	127	173	173	147	163
1097	KI	97	99	223	223	153	153	64	70	221	221	152	166	241	253	89	123	185	185	90	100	148	148	142	146	102	102	181	187	132	132	260	260	331	337	113	117	169	173	147	151
1098	KI	97	99	223	227	129	135	64	70	221	221	152	166	241	247	123	125	185	185	92	92	142	148	142	142	102	102	183	189	132	132	262	262	337	337	123	125	171	173	151	161
1099	KI	97	101	223	223	129	135	64	64	231	231	152	152	253	253	89	91	185	185	92	100	142	148	142	142	102	102	183	189	130	132	260	260	331	337	117	117	169	169	147	151
1100	KI	97	97	223	227	151	153	80	80	233	233	152	162	253	253	123	125	185	185	90	100	142	148	142	142	102	102	185	185	128	132	262	262	317	337	127	127	167	173	161	161
1101	KI	97	99	223	223	151	153	78	80	221	233	152	152	253	253	91	125	185	185	100	104	142	148	142	142	102	102	185	187	128	128	260	262	331	331	127	127	161	167	151	159
1102	KI	97	99	223	223	135	153	64	80	221	221	152	162	244	253	123	125	185	185	92	106	148	148	146	150	102	102	185	189	132	136	260	262	331	337	113	123	159	173	151	151
1484	KI	97	99	223	223	135	153	74	90	221	233	152	152	253	253	123	125	185	185	90	100	148	148	142	146	102	102	187	187	132	132	262	262	331	337	113	117	169	173	151	151
1486	KI	99	99	223	223	135	153	64	64	221	233	152	152	253	253	121	123	185	185	100	102	142	148	146	146	102	104	183	187	128	132	262	266	331	337	113	117	173	173	151	151
1487	KI	97	97	223	223	151	153	80	90	229	233	152	162	241	244	123	125	185	185	92	100	144	148	142	150	102	102	183	189	132	132	262	262	317	337	117	117	173	173	147	151
1488	KI	97	99	223	223	153	153	64	64	221	221	152	152	241	253	89	123	185	185	92	92	148	148	146	148	102	102	189	189	132	132	262	266	331	337	113	125	161	173	151	161
1489	KI	99	99	227	227	135	153	80	80	221	227	162	162	241	241	89	125	185	185	100	104	148	148	150	150	104	104	183	187	132	132	262	266	331	337	117	125	173	173	147	165
1490	KI	99	99	223	223	149	153	64	78	221	221	152	152	253	253	89	123	185	185	92	104	148	150	142	148	102	102	185	189	128	132	260	266	331	337	113	119	169	173	151	161
1491	KI	97	99	223	223	135	153	64	78	221	229	152	152	253	253	123	123	185	185	92	100	142	150	146	148	102	104	185	187	128	134	262	262	331	331	117	127	173	173	151	161
1492	KI	99	99	223	223	129	153	64	80	221	221	152	152	244	253	123	123	185	185	92	100	148	148	142	142	102	102	187	189	132	132	262	266	331	337	117	127	173	173	151	165
1493	KI	97	99	223	223	129	153	64	74	221	233	152	152	253	253	89	123	185	185	92	92	0	0	142	148	102	102	189	189	132	136	258	266	331	337	113	113	169	173	151	161
1494	KI	97	99	223	227	151	151	64	80	221	229	152	162	253	253	123	125	185	185	102	104	142	144	146	146	100	102	183	185	128	134	262	262	331	337	113	127	173	173	151	161
1495	KI	99	101	223	223	129	153	64	74	221	227	152	158	244	253	91	123	185	185	100	104	142	148	142	146	102	102	183	189	128	132	260	262	337	337	113	113	161	173	147	147
1496	KI	97	99	223	223	135	153	74	80	227	227	158	158	241	253	123	125	185	185	100	102	148	148	148	148	102	104	183	187	128	132	262	262	337	337	117	117	173	173	151	165
1497	KI	97	99	223	223	135	153	80	90	229	233	152	162	253	253	123	123	185	185	92	102	142	150	146	146	102	102	183	185	128	134	262	266	331	337	117	127	173	173	151	161
1498	KI	99	99	223	227	129	153	74	78	221	227	152	158	253	253	91	125	185	185	104	104	142	148	142	142	102	102	183	185	132	132	260	266	337	337	113	117	173	173	151	161
1499	KI	97	99	223	223	153	153	70	80	219	227	158	166	241	241	89	125	185	185	104	104	146	146	142	148	102	104	183	185	128	132	262	262	337	337	117	117	173	173	151	165
1500	KI	99	99	223	229	129	151	78	80	221	233	160	162	241	241	123	123	185	185	92	102	134	148	146	150	110	110	183	189	128	130	260	260	331	337	117	127	161	173	151	161
1501	KI	97	99	223	227	151	153	70	74	221	221	152	166	253	253	89	123	185	185	92	100	148	148	142	142	102	102	185	187	128	132	260	266	331	331	113	113	173	173	147	151
1503	KI	99	99	223	223	129	153	64	70	221	221	152	166	253	256	123	123	185	185	92	92	148	148	142	142	102	110	189	189	130	132	262	262	331	337	117	117	161	173	161	165
1504	KI	97	97	223	223	129	151	70	70	219	221	166	166	241	253	89	89	185	185	104	106	134	148	142	142	102	102	185	187	128	130	262	262	331	337	117	127	161	169	147	151
1505	KI	99	99	223	223	129	135	80	80	221	229	152	162	253	253	123	123	185	185	92	100	142	148	142	150	102	102	187	189	132	132	262	262	337	337	117	117	173	173	161	165
1506	KI	97	99	223	229	151	153	70	78	221	221	162	166	241	256	89	123	185	185	92	100	134	148	142	150	102	110	187	189	128	132	260	262	331	331	117	127	173	173	161	163
1507	KI	99	99	223	223	153	153	64	64	221	229	152	166	244	253	89	123	185	185	100	106	142	142	142	146	102	110	183	185	128	132	260	262	331	337	123	127	161	173	147	151
1508	KI	97	99	223	223	151	153	64	70	221	221	152	166	244	253	89	123	185	185	100	100	142	148	142	146	102	102	183	187	128	132	266	266	331	337	113	127	173	173	151	151
1509	KI	97	99	223	223	129	153	64	74	221	233	150	152	241	253	123	123	185	185	92	100	142	148	142	146	102	102	183	189	132	136	260	266	331	337	113	117	169	173	151	161
1510	KI	99	99	223	223	151	153	70	90	221	233	152	152	253	253	123	123	185	185	100	104	148	150	142	146	104	110	185	187	128	130	262	266	337	337	125	127	173	173	161	165
1511	KI	99	99	223	223	129	153	70	70	221	229	162	166	244	253	123	123	185	185	100	106	142	148	142	146	102	102	185	187	132	136	260	262	331	337	113	127	161	173	151	151
1512	KI	97	99	223	223	151	151	64	70	219	221	152	166	253	256	89	123	185	185	92	104	148	148	142	148	102	102	187	189	132	132	262	266	327	337	113	113	161	173	151	151
1513	KI	97	97	223	227	135	151	78	80	229	229	152	162	253	253	123	125	185	185	92	104	144	150	146	148	100	102	185	185	128	134	262	262	331	337	125	127	173	173	151	161
1103	NC	97	99	227	227	135	135	88	88	221	231	152	154	241	253	91	123	181	185	98	104	150	150	146	146	104	110	183	185	136	136	260	264	313	337	115	117	161	169	151	151
1104	NC	99	99	223	227	135	153	80	82	227	229	152	154	253	253	123	123	185	185	98	98	148	148	146	146	102	102	183	183	136	140	262	266	331	339	113	127	169	173	151	157
1105	NC	97	97	223	227	135	153	88	88	231	233	152	152	241	253	91	127	185	185	98	102	146	148	148	148	102	110	183	183	128	136	260	262	313	331	111	117	161	173	151	153
1106	NC	97	97	223	229	135	153	80	88	221	233	152	154	253	253	91	127	185	185	102	104	148	154	144	148	102	102	183	185	128	136	262	262	331	337	111	117	167	173	151	153
1107	NC	97	99	223	227	135	153	78	80	219	229	160	166	253	253	91	123	185	185	98	106	148	150	148	148	102	110	185	189	128	132	262	266	325	325	113	127	169	169	153	165
1108	NC	103	105	223	223	135	151	72	82	231	231	152	152	253	259	91	91	185	185	98	98	150	154	144	144	86	86	187	187	134	136	262	266	327	327	123	127	159	159	0	0
1109	NC	103	107	223	225	151	151	72	72	229	231	152	152	253	259	91	91	185	185	98	100	148	150	144	144	86	106	187	187	134	136	260	262	313	337	117	127	161	167	0	0
1110	NC	99	99	227	227	135	159	80	80	221	221	152	152	247	253	91	125	181	185	100	100	144	148	142	150	86	86	183	187	132	136	266	266	313	333	111	119	169	173	151	151
1111	NC	99	99	223	223	135	153	64	64	221	221	154	160	241	241	123	123	185	185	98	104	148	148	148	148	86	110	183	185	128	132	264	270	331	337	117	117	161	161	0	0
1128	NC	97	97	223	227	129	153	72	72	221	221	154	162	244	253	123	125	185	185	92	100	134	144	148	148	102	104	183	187	128	140	262	262	313	331	127	127	159	173	151	151
1024	NC	103	103	223	223	149	151	72	72	221	231	152	152	253	259	91	91	185	185	98	106	134	150	146	148	86	106	183	189	128	136	262	262	313	331	117	127	161	161	151	151
1027	NC	99	99	227	229	135	149	80	88	221	229	152	154	241	253	123	125	185	185	98	104	148	150	146	150	102	102	183	185	128	140	262	266	331	339	117	127	171	173	151	153
1143	NC	99	101	223	229	135	151	80	80	219	221	152	152	241	256	89	91	185	185	100	104	150	150	144	150	102	110	185	187	128	136	266	270	337	337	113	127	169	173	151	163
1150	NC	97	99	223	227	135	153	74	78	221	227	154	166	241	256	123	125	185	185	96	104	142	148	144	148	86	102	0	0	128	134	262	268	327	337	123	125	161	173	0	0
1156	NC	99	99	223	229	135	153	80	88	221	221	152	152	253	256	121	123	185	185	0	0	150	150	146	154	102	102	185	187	128	136	262	266	327	337	111	127	159	173	151	161
1157	NC	97	101	0	0	135	153	72	80	221	231	152	152	253	253	89	127	185	185	90	94	150	152	144	144	102	102	183	183	134	136	262	262	325	327	127	127	161	167	151	161
1158	NC	99	105	223	227	129	149	72	80	221	231	152	152	241	253	123	125	185	185	98	98	134	148	146	162	102	102	183	189	140	140	262	262	331	337	111	117	161	169	151	155
1159	NC	99	101	223	229	151	153	80	80	229	233	152	162	244	253	0	0	185	187	0	0	0	0	142	150	102	102	185	189	130	132	262	266	337	337	117	127	173	173	151	151
1162	NC	99	105	227	227	135	135	80	88	221	221	152	154	241	253	91	123	185	185	98	102	154	154	146	150	102	102	183	183	136	140	262	262	337	337	113	115	169	175	151	153
1164	NC	99	103	223	223	149	153	72	72	221	231	152	152	253	253	91	125	185	185	98	106	134	148	146	148	102	106	183	189	128	140	262	262	331	331	117	127	161	169	151	151
1166	NC	107	107	223	223	135	149	80	84	233	233	162	162	253	253	91	91	185	185	96	96	148	150	142	142	86	102	183	183	128	140	266	270	337	337	111	117	161	161	151	157
1167	NC	97	105	227	227	149	153	80	80	221	227	152	152	253	253	121	123	185	185	98	98	148	148	146	148	102	110	183	189	134	134	262	266	337	337	111	115	161	161	151	157
1168	NC	99	99	223	229	135	135	80	80	219	221	152	152	241	256	121	123	185	185	102	102	134	150	146	150	102	110	187	187	134	136	266	270	331	337	127	127	161	161	151	153
1171	NC	97	107	223	225	135	149	80	88	221	231	152	154	253	253	125	127	185	185	100	104	150	150	146	146	102	104	185	189	136	136	262	266	331	337	117	117	171	173	0	0
1172	NC	99	107	223	223	135	153	80	80	221	221	152	152	253	256	91	123	185	185	100	104	142	150	146	146	102	110	185	187	132	136	262	262	337	337	127	127	169	173	151	151
1039	NC	97	107	223	227	135	151	80	80	221	221	152	152	253	259	119	127	185	185	98	102	150	154	146	150	102	102	183	189	136	136	262	262	331	331	115	127	161	167	151	151
1041	NC	99	99	223	229	129	135	80	88	221	223	152	154	253	253	91	127	181	185	90	102	148	150	146	146	102	104	183	187	136	140	260	264	331	331	117	127	167	175	153	157
1042	NC	99	105	223	229	135	153	80	80	221	221	152	152	253	253	123	123	181	185	98	104	142	148	146	146	102	104	183	185	128	132	262	264	313	337	115	119	161	175	151	153
1043	NC	97	99	223	223	129	153	64	64	221	221	152	152	253	253	89	123	185	185	92	106	142	148	142	146	102	102	185	189	132	136	262	262	331	337	113	113	169	173	151	151
1062	NC	99	99	227	229	129	153	80	80	221	231	152	152	253	256	123	123	185	185	98	104	142	148	144	144	102	102	181	183	132	136	262	262	313	313	119	127	161	173	151	151
1063	NC	99	105	227	229	129	135	80	80	221	231	152	152	253	256	123	123	181	185	98	104	142	148	146	146	102	102	181	183	128	136	262	262	313	337	113	119	161	167	151	153
1064	NC	97	99	223	223	135	153	70	80	221	221	152	168	241	253	123	123	185	185	104	104	150	150	146	150	102	102	183	183	132	140	260	262	337	337	117	123	171	173	161	161
1065	NC	99	101	227	229	129	135	80	88	221	221	152	152	253	253	123	127	181	185	98	104	148	148	146	146	102	102	181	183	128	136	262	264	313	337	115	119	159	173	151	155
1066	NC	97	105	223	227	135	135	80	88	221	221	152	154	253	253	123	127	181	181	98	104	148	150	144	144	102	104	183	183	128	136	262	262	337	337	115	115	167	175	153	155
1078	NC	99	99	225	229	0	0	72	88	221	221	152	154	253	256	121	121	185	185	96	104	148	150	144	144	102	106	183	185	128	128	262	264	313	337	115	115	161	175	151	151
1079	NC	99	99	0	0	0	0	72	84	231	233	152	152	247	247	91	91	181	185	100	100	134	150	140	146	102	104	187	189	128	132	266	266	325	337	111	127	167	173	151	161
1084	NC	99	105	223	229	135	159	72	72	223	231	158	164	253	253	91	91	185	185	90	92	148	154	146	146	102	104	185	189	132	136	266	266	337	337	111	127	161	173	151	165
1086	NC	101	107	223	227	135	135	80	88	227	231	152	152	244	253	91	123	185	185	92	98	148	154	144	148	104	106	185	189	132	136	262	266	327	331	117	121	169	173	147	151
1087	NC	97	99	223	229	153	153	64	64	221	221	152	162	253	256	89	123	185	185	104	106	148	148	142	150	102	104	183	183	132	132	262	266	331	337	113	127	161	169	147	151
1088	NC	99	99	223	227	149	153	72	76	229	231	160	160	244	253	91	123	185	185	98	98	134	148	142	142	104	106	181	181	128	128	262	262	331	333	111	111	173	175	157	161
1089	NC	107	107	223	225	153	153	80	88	221	221	154	162	253	256	91	123	185	185	98	104	142	150	146	150	102	106	181	183	128	132	262	266	331	337	111	127	173	173	151	151
1090	NC	97	99	223	227	135	135	80	88	221	221	152	154	253	253	91	127	181	185	102	104	150	154	146	150	102	104	183	185	136	136	262	264	331	337	117	117	167	169	151	153
1091	NC	97	99	225	229	135	151	78	88	221	231	152	154	253	253	91	121	185	185	102	104	148	150	142	150	102	106	183	187	128	136	260	262	327	331	113	127	161	169	151	151
1092	NC	99	99	227	227	153	159	78	80	219	231	152	154	253	253	123	125	181	185	90	100	142	150	142	146	102	110	187	187	128	128	262	266	313	333	117	127	167	169	151	155
1485	NC	99	101	227	229	135	153	90	90	223	231	152	154	241	253	119	123	181	185	98	104	144	154	142	146	102	104	183	187	128	132	264	266	327	333	117	127	167	175	151	157
1502	NC	99	99	225	225	151	157	80	90	221	233	154	158	241	253	91	91	185	185	98	104	148	148	142	150	86	102	183	185	132	140	260	266	317	331	115	127	173	173	0	0
1179	SC	97	97	223	227	135	153	72	72	229	231	152	154	250	250	121	121	185	185	106	106	134	134	142	144	86	90	181	181	128	134	262	262	337	339	115	115	161	173	157	163
1180	SC	99	99	225	227	135	153	72	78	227	229	162	168	241	253	121	121	181	185	98	106	142	150	144	148	86	86	187	189	134	134	262	268	313	331	117	117	171	173	149	151
1181	SC	97	99	223	229	153	155	72	78	227	227	152	168	241	253	89	121	185	185	98	98	142	150	144	146	86	102	187	189	130	134	262	268	333	337	117	117	161	171	161	161
1182	SC	97	97	225	229	153	155	72	72	227	229	152	158	241	253	89	121	185	185	98	100	142	142	146	146	86	102	183	189	130	134	262	268	333	333	111	117	161	167	161	163
1183	SC	97	99	225	225	135	135	72	72	221	221	158	162	241	256	123	125	181	181	106	106	142	148	144	146	102	102	181	181	132	134	260	262	327	337	119	123	173	173	0	0
1187	SC	97	101	223	223	135	155	72	72	221	221	158	162	253	256	89	123	181	181	98	106	134	148	146	146	102	102	183	189	132	134	262	264	313	327	119	123	173	173	0	0
1174	SC	97	97	223	225	153	153	70	70	229	229	162	162	241	253	119	123	185	187	98	98	142	148	146	148	102	104	183	189	134	134	262	264	337	337	117	117	171	173	149	151
1175	SC	99	101	223	227	135	135	70	70	227	229	162	162	244	259	121	125	185	185	104	104	144	148	146	156	86	90	187	187	134	140	262	264	327	327	117	127	167	171	149	151
1189	SC	97	97	227	229	135	155	80	80	227	229	158	164	241	256	89	91	185	185	98	98	138	148	144	146	86	110	189	189	134	134	268	270	331	337	113	123	171	173	157	161
1476	SC	97	99	223	223	151	153	70	72	229	229	152	158	241	253	123	123	185	185	98	106	142	142	146	146	102	104	183	187	128	134	262	268	327	337	117	125	173	173	151	161
1477	SC	95	97	223	229	133	135	72	78	221	223	152	154	241	253	125	125	181	185	98	98	142	144	146	146	102	104	183	189	128	134	262	262	317	333	119	119	0	0	151	151
1478	SC	97	97	225	225	135	153	72	80	223	229	152	158	253	253	89	123	185	185	106	106	142	148	146	146	102	102	183	183	134	134	262	262	337	337	117	117	167	171	151	157
1479	SC	95	97	223	225	135	151	72	78	227	229	162	168	241	256	119	123	185	185	102	106	142	142	144	146	104	104	189	189	134	144	260	262	313	333	113	117	173	173	163	163
1481	SC	97	99	223	229	135	153	70	72	229	229	152	162	241	253	89	121	185	185	100	106	142	144	146	146	102	102	183	187	134	134	262	268	327	337	117	125	167	173	151	163
1483	SC	99	99	223	233	135	155	70	72	221	229	158	162	253	256	123	123	185	185	98	98	142	148	146	146	102	104	187	189	132	136	262	274	325	337	123	127	167	173	151	151
1026	SC	97	105	227	229	135	135	80	82	221	227	152	158	253	256	91	121	185	185	104	104	142	142	146	146	86	106	187	187	134	136	262	266	313	327	125	127	169	173	151	151
1176	SC	97	99	229	229	153	153	80	80	229	229	158	158	253	253	119	123	185	185	100	106	148	148	146	146	86	106	183	189	132	134	262	262	327	337	111	123	167	167	151	151
1178	SC	95	95	223	227	135	153	74	84	223	229	154	154	241	253	119	123	185	185	106	106	134	142	142	142	86	104	181	187	130	140	0	0	331	343	123	125	171	173	151	161
1185	SC	99	99	223	227	133	135	72	80	229	229	152	154	256	256	91	123	185	185	98	106	134	134	146	148	102	102	189	189	0	0	262	262	325	327	119	127	173	173	153	157
1173	SC	97	99	223	225	135	135	72	78	227	229	158	168	241	253	105	105	185	185	0	0	146	146	140	140	86	102	187	187	128	134	262	268	335	337	117	125	169	171	151	151
1177	SC	97	97	223	229	129	153	80	82	221	229	158	164	241	253	91	119	185	185	100	106	142	148	144	144	86	86	183	183	130	140	262	262	331	337	111	111	161	169	161	161
1184	SC	97	105	227	229	135	155	72	80	221	221	154	162	253	253	123	123	185	185	98	100	142	142	146	150	86	86	183	187	128	144	262	262	325	329	111	119	161	173	155	157
1186	SC	97	105	223	223	135	135	72	80	227	227	158	162	241	253	91	123	185	185	98	100	134	142	146	146	102	102	187	189	128	140	262	262	325	335	123	125	169	169	0	0
1188	SC	97	99	223	225	135	135	72	78	227	229	158	168	241	253	89	123	185	185	98	98	134	150	146	146	86	102	189	189	128	134	262	268	335	337	117	125	169	171	151	161
1475	SC	97	97	223	225	129	135	70	72	229	229	152	162	253	253	89	125	185	185	98	104	134	142	146	148	102	104	0	0	128	134	262	262	327	331	117	123	173	173	0	0
1480	SC	99	99	225	227	135	153	72	78	227	227	152	158	241	253	89	123	185	185	106	106	142	148	146	148	86	102	183	183	134	134	262	262	313	331	113	117	167	167	151	161
1482	SC	99	105	223	223	135	153	70	72	229	233	158	162	253	256	123	123	185	185	104	106	134	134	142	150	104	104	187	189	134	134	262	262	325	327	127	129	173	173	153	157
